# Supplementary material for: Placenta-Specific miR-125b Overexpression Leads to Increased Rates of Pregnancy Loss in Mice
Source: Int J Mol Sci. 2022 Jan 15;23(2):943. doi: 10.3390/ijms23020943 (PMC8779150; doi:10.3390/ijms23020943)
Supplement: Supplementary file 1 [file ijms-23-00943-s001.zip]

Archive with 1 entries (1 files):
- ijms-1496414-supplementary.pdf
